# Supplementary material for: Nanoplastic Exposure at Predicted Environmental Concentrations Induces Activation of Germline Ephrin Signal Associated with Toxicity Formation in the Caenorhabditis elegans Offspring
Source: Toxics. 2022 Nov 17;10(11):699. doi: 10.3390/toxics10110699 (PMC9696181; doi:10.3390/toxics10110699)
Supplement: Supplementary file 1 [file toxics-10-00699-s001.zip]

Archive with 1 entries (1 files):
- toxics-2018200-supplementary.pdf
